# Supplementary material for: Combining Dextran Conjugates with Stimuli-Responsive and Folate-Targeting Activity: A New Class of Multifunctional Nanoparticles for Cancer Therapy
Source: Nanomaterials (Basel). 2021 Apr 25;11(5):1108. doi: 10.3390/nano11051108 (PMC8145397; doi:10.3390/nano11051108)
Supplement: Supplementary file 1 [file nanomaterials-11-01108-s001.zip]

Archive with 1 entries (1 files):
- nanomaterials-1184572-supplementary.pdf
